# Supplementary material for: Association of Statin Use with Reduced Primary Liver Cancer Risk, Independent of Age and Cirrhosis Protection in MASLD
Source: Cancers (Basel). 2026 Apr 1;18(7):1132. doi: 10.3390/cancers18071132 (PMC13072028; doi:10.3390/cancers18071132)
Supplement: Supplementary file 1 [file cancers-18-01132-s001.zip]

Archive with 1 entries (1 files):
- cancers-4175758-supplementary.pdf
